# Supplementary material for: The immediate-early protein 1 of human herpesvirus 6B interacts with NBS1 and inhibits ATM signaling
Source: EMBO Rep. 2024 Jan 2;25(2):725–44. doi: 10.1038/s44319-023-00035-z (PMC10897193; doi:10.1038/s44319-023-00035-z)
Supplement: Supplementary file 3 — Source Data Fig. 1 [file 44319_2023_35_MOESM3_ESM.zip]

Archive with 38 entries (31 files):
- Figure 1/
- __MACOSX/._Figure 1
- Figure 1/.DS_Store
- __MACOSX/Figure 1/._.DS_Store
- Figure 1/1F/
- __MACOSX/Figure 1/._1F
- Figure 1/1A/
- __MACOSX/Figure 1/._1A
- Figure 1/1G/
- __MACOSX/Figure 1/._1G
- Figure 1/1B/
- __MACOSX/Figure 1/._1B
- Figure 1/1E/
- __MACOSX/Figure 1/._1E
- Figure 1/1D/
- __MACOSX/Figure 1/._1D
- Figure 1/1F/image data_HHV-6B IE1 C10.lsm
- __MACOSX/Figure 1/1F/._image data_HHV-6B IE1 C10.lsm
- Figure 1/1A/image data_Mock.tif
- __MACOSX/Figure 1/1A/._image data_Mock.tif
- Figure 1/1A/image data_HHV-6B.tif
- __MACOSX/Figure 1/1A/._image data_HHV-6B.tif
- Figure 1/1A/numerical data fig1a.xlsx
- __MACOSX/Figure 1/1A/._numerical data fig1a.xlsx
- Figure 1/1G/numerical data fig 1g.xlsx
- __MACOSX/Figure 1/1G/._numerical data fig 1g.xlsx
- Figure 1/1B/numerical data fig1b.xlsx
- __MACOSX/Figure 1/1B/._numerical data fig1b.xlsx
- Figure 1/1B/image data_HHV-6B IE1 C10.lsm
- __MACOSX/Figure 1/1B/._image data_HHV-6B IE1 C10.lsm
- Figure 1/1B/image data_Par.lsm
- __MACOSX/Figure 1/1B/._image data_Par.lsm
- Figure 1/1B/image data_HHV-6B IE1 C102.lsm
- __MACOSX/Figure 1/1B/._image data_HHV-6B IE1 C102.lsm
- Figure 1/1E/numerical data fig1e.xlsx
- __MACOSX/Figure 1/1E/._numerical data fig1e.xlsx
- Figure 1/1D/numerical data fig1d.xlsx
- __MACOSX/Figure 1/1D/._numerical data fig1d.xlsx
