# Supplementary material for: The immediate-early protein 1 of human herpesvirus 6B interacts with NBS1 and inhibits ATM signaling
Source: EMBO Rep. 2024 Jan 2;25(2):725–44. doi: 10.1038/s44319-023-00035-z (PMC10897193; doi:10.1038/s44319-023-00035-z)
Supplement: Supplementary file 3 — Source Data Fig. 1 [file 44319_2023_35_MOESM3_ESM.zip › Figure 1/1A/numerical data fig1a.xlsx]

## Sheet: Feuil1
		% of cells with micronuclei
		MOLT3 not infected	MOLT3 HHV-6B
	N1	2.82	24.03
	N2	4.74	25.88
