# Supplementary material for: The immediate-early protein 1 of human herpesvirus 6B interacts with NBS1 and inhibits ATM signaling
Source: EMBO Rep. 2024 Jan 2;25(2):725–44. doi: 10.1038/s44319-023-00035-z (PMC10897193; doi:10.1038/s44319-023-00035-z)
Supplement: Supplementary file 3 — Source Data Fig. 1 [file 44319_2023_35_MOESM3_ESM.zip › Figure 1/1G/numerical data fig 1g.xlsx]

## Sheet: Feuil1
	Chromatin break per metaphase
	Par -	C10 +	C102 +
	0	3	4
	0	3	2
	0	4	0
	0	3	0
	0	1	3
	0	3	3
	0	1	2
	0	2	2
	0	6	1
	0	0	2
	0	4	1
	0	2	0
	0	3	0
	0	0	0
	0	3	1
	0	4	0
	0	2	4
	0	2	0
	0	0	0
	0	1	0
	0	3	3
	0	0	0
	1	0	5
	0	1	0
	0	2	0
	0	3	0
	0	0	3
	0	3	0
	0	2	3
	0	1	1
	0	6	0
		0	1
			3
