# Supplementary material for: The immediate-early protein 1 of human herpesvirus 6B interacts with NBS1 and inhibits ATM signaling
Source: EMBO Rep. 2024 Jan 2;25(2):725–44. doi: 10.1038/s44319-023-00035-z (PMC10897193; doi:10.1038/s44319-023-00035-z)
Supplement: Supplementary file 3 — Source Data Fig. 1 [file 44319_2023_35_MOESM3_ESM.zip › Figure 1/1B/numerical data fig1b.xlsx]

## Sheet: Feuil1
	% of cells with micronuclei
		Par.	IE1B C10	IE1B C102
	N1	8	39.2	56.4
	N2	9.2	38.4	30.8
	N3	8.8	49.2	36
