# Supplementary material for: The immediate-early protein 1 of human herpesvirus 6B interacts with NBS1 and inhibits ATM signaling
Source: EMBO Rep. 2024 Jan 2;25(2):725–44. doi: 10.1038/s44319-023-00035-z (PMC10897193; doi:10.1038/s44319-023-00035-z)
Supplement: Supplementary file 3 — Source Data Fig. 1 [file 44319_2023_35_MOESM3_ESM.zip › Figure 1/1D/numerical data fig1d.xlsx]

## Sheet: Feuil1
	% of micronuclei with centromeres
	Par. -	C10 +	C102 +
	47	2	2
	36	2	4
		2	8
