# Supplementary material for: The immediate-early protein 1 of human herpesvirus 6B interacts with NBS1 and inhibits ATM signaling
Source: EMBO Rep. 2024 Jan 2;25(2):725–44. doi: 10.1038/s44319-023-00035-z (PMC10897193; doi:10.1038/s44319-023-00035-z)
Supplement: Supplementary file 4 — Source Data Fig. 2 [file 44319_2023_35_MOESM4_ESM.zip]

Archive with 36 entries (30 files):
- Figure 2/
- __MACOSX/._Figure 2
- Figure 2/.DS_Store
- __MACOSX/Figure 2/._.DS_Store
- Figure 2/2A/
- __MACOSX/Figure 2/._2A
- Figure 2/2C/
- __MACOSX/Figure 2/._2C
- Figure 2/2D/
- __MACOSX/Figure 2/._2D
- Figure 2/2E/
- __MACOSX/Figure 2/._2E
- Figure 2/2B/
- __MACOSX/Figure 2/._2B
- Figure 2/2A/image data_MOLT3 Mock-MERGE.tif
- __MACOSX/Figure 2/2A/._image data_MOLT3 Mock-MERGE.tif
- Figure 2/2A/image data_MOLT3 Mock-gH2AX.tif
- __MACOSX/Figure 2/2A/._image data_MOLT3 Mock-gH2AX.tif
- Figure 2/2A/image data_MOLT3 Mock-IE1.tif
- __MACOSX/Figure 2/2A/._image data_MOLT3 Mock-IE1.tif
- Figure 2/2A/image data_MOLT3 HHV-6B- gH2AX.tif
- __MACOSX/Figure 2/2A/._image data_MOLT3 HHV-6B- gH2AX.tif
- Figure 2/2A/image data_MOLT3 HHV-6B-MERGE.tif
- __MACOSX/Figure 2/2A/._image data_MOLT3 HHV-6B-MERGE.tif
- Figure 2/2A/image data_MOLT3 HHV-6B-IE1.tif
- __MACOSX/Figure 2/2A/._image data_MOLT3 HHV-6B-IE1.tif
- Figure 2/2C/image data_HHV-6B IE1 C10.lsm
- __MACOSX/Figure 2/2C/._image data_HHV-6B IE1 C10.lsm
- Figure 2/2C/image data_Par.lsm
- __MACOSX/Figure 2/2C/._image data_Par.lsm
- Figure 2/2D/numerical data fig2D.xlsx
- __MACOSX/Figure 2/2D/._numerical data fig2D.xlsx
- Figure 2/2E/numerical data fig2e.xlsx
- __MACOSX/Figure 2/2E/._numerical data fig2e.xlsx
- Figure 2/2B/numerical data fig2b.xlsx
- __MACOSX/Figure 2/2B/._numerical data fig2b.xlsx
