# Supplementary material for: The immediate-early protein 1 of human herpesvirus 6B interacts with NBS1 and inhibits ATM signaling
Source: EMBO Rep. 2024 Jan 2;25(2):725–44. doi: 10.1038/s44319-023-00035-z (PMC10897193; doi:10.1038/s44319-023-00035-z)
Supplement: Supplementary file 4 — Source Data Fig. 2 [file 44319_2023_35_MOESM4_ESM.zip › Figure 2/2D/numerical data fig2D.xlsx]

## Sheet: Feuil1
	% of cells with more than 10 gH2AX foci
		Par.	C10	C102
	N1	100	6	4
	N2	100	4	2
	N3	100	0	4
