# Supplementary material for: The immediate-early protein 1 of human herpesvirus 6B interacts with NBS1 and inhibits ATM signaling
Source: EMBO Rep. 2024 Jan 2;25(2):725–44. doi: 10.1038/s44319-023-00035-z (PMC10897193; doi:10.1038/s44319-023-00035-z)
Supplement: Supplementary file 4 — Source Data Fig. 2 [file 44319_2023_35_MOESM4_ESM.zip › Figure 2/2E/numerical data fig2e.xlsx]

## Sheet: Feuil1
		% of cells with more than 10 gH2AX foci
		Empty vector		HHV6B-IE1
		PML+/+	PML -/-	PML+/+	PML -/-
	N1	100	100	4	0
	N2		100	4	4
	N3	100	100	2	0
	N4	100		2
