# Supplementary material for: The immediate-early protein 1 of human herpesvirus 6B interacts with NBS1 and inhibits ATM signaling
Source: EMBO Rep. 2024 Jan 2;25(2):725–44. doi: 10.1038/s44319-023-00035-z (PMC10897193; doi:10.1038/s44319-023-00035-z)
Supplement: Supplementary file 5 — Source Data Fig. 3 [file 44319_2023_35_MOESM5_ESM.zip]

Archive with 20 entries (15 files):
- Figure 3/
- __MACOSX/._Figure 3
- Figure 3/3B/
- __MACOSX/Figure 3/._3B
- Figure 3/3C/
- __MACOSX/Figure 3/._3C
- Figure 3/3D/
- __MACOSX/Figure 3/._3D
- Figure 3/.DS_Store
- __MACOSX/Figure 3/._.DS_Store
- Figure 3/3A/
- __MACOSX/Figure 3/._3A
- Figure 3/3B/numerical data fig3b.xlsx
- __MACOSX/Figure 3/3B/._numerical data fig3b.xlsx
- Figure 3/3C/numerical data fig3c.xlsx
- __MACOSX/Figure 3/3C/._numerical data fig3c.xlsx
- Figure 3/3D/numerical data fig3d.xlsx
- __MACOSX/Figure 3/3D/._numerical data fig3d.xlsx
- Figure 3/3A/numerical data fig3a.xlsx
- __MACOSX/Figure 3/3A/._numerical data fig3a.xlsx
