# Supplementary material for: The immediate-early protein 1 of human herpesvirus 6B interacts with NBS1 and inhibits ATM signaling
Source: EMBO Rep. 2024 Jan 2;25(2):725–44. doi: 10.1038/s44319-023-00035-z (PMC10897193; doi:10.1038/s44319-023-00035-z)
Supplement: Supplementary file 5 — Source Data Fig. 3 [file 44319_2023_35_MOESM5_ESM.zip › Figure 3/3C/numerical data fig3c.xlsx]

## Sheet: Feuil1
		EV		HHV6-IE1B
		EV	Isce1	Isce1
	N1	0.0244186	1	0.186047
	N2	0.0127072	1	0.121547
	N3	0.0580247	1	0.197531
