# Supplementary material for: The immediate-early protein 1 of human herpesvirus 6B interacts with NBS1 and inhibits ATM signaling
Source: EMBO Rep. 2024 Jan 2;25(2):725–44. doi: 10.1038/s44319-023-00035-z (PMC10897193; doi:10.1038/s44319-023-00035-z)
Supplement: Supplementary file 6 — Source Data Fig. 4 [file 44319_2023_35_MOESM6_ESM.zip]

Archive with 48 entries (40 files):
- Figure 4/
- __MACOSX/._Figure 4
- Figure 4/.DS_Store
- __MACOSX/Figure 4/._.DS_Store
- Figure 4/4E/
- __MACOSX/Figure 4/._4E
- Figure 4/4B/
- __MACOSX/Figure 4/._4B
- Figure 4/4C/
- __MACOSX/Figure 4/._4C
- Figure 4/4D/
- __MACOSX/Figure 4/._4D
- Figure 4/4F/
- __MACOSX/Figure 4/._4F
- Figure 4/4H/
- __MACOSX/Figure 4/._4H
- Figure 4/4G/
- __MACOSX/Figure 4/._4G
- Figure 4/4E/image data_Par.czi
- __MACOSX/Figure 4/4E/._image data_Par.czi
- Figure 4/4E/image data_HHV6B IE1 C10.czi
- __MACOSX/Figure 4/4E/._image data_HHV6B IE1 C10.czi
- Figure 4/4E/image data_HHV6B IE1 C102.czi
- __MACOSX/Figure 4/4E/._image data_HHV6B IE1 C102.czi
- Figure 4/4B/image data_anti-MRE11 fig4B.tif
- __MACOSX/Figure 4/4B/._image data_anti-MRE11 fig4B.tif
- Figure 4/4B/image data_anti-RAD50 fig4B.tif
- __MACOSX/Figure 4/4B/._image data_anti-RAD50 fig4B.tif
- Figure 4/4B/image data_anti-GAPDH fig4B.tif
- __MACOSX/Figure 4/4B/._image data_anti-GAPDH fig4B.tif
- Figure 4/4B/image data_anti-NBS1 fig4B.tif
- __MACOSX/Figure 4/4B/._image data_anti-NBS1 fig4B.tif
- Figure 4/4C/image data_Par.czi
- __MACOSX/Figure 4/4C/._image data_Par.czi
- Figure 4/4C/image data_HHV6B IE1 C10.czi
- __MACOSX/Figure 4/4C/._image data_HHV6B IE1 C10.czi
- Figure 4/4C/image data_HHV6B IE1 C102.czi
- __MACOSX/Figure 4/4C/._image data_HHV6B IE1 C102.czi
- Figure 4/4D/numerical data fig4d.xlsx
- __MACOSX/Figure 4/4D/._numerical data fig4d.xlsx
- Figure 4/4F/numerical data fig4f.xlsx
- __MACOSX/Figure 4/4F/._numerical data fig4f.xlsx
- Figure 4/4H/image data_HHV6B.czi
- __MACOSX/Figure 4/4H/._image data_HHV6B.czi
- Figure 4/4H/image data_Mock.czi
- __MACOSX/Figure 4/4H/._image data_Mock.czi
- Figure 4/4G/numerical data fig4g.xlsx
- __MACOSX/Figure 4/4G/._numerical data fig4g.xlsx
