# Supplementary material for: The immediate-early protein 1 of human herpesvirus 6B interacts with NBS1 and inhibits ATM signaling
Source: EMBO Rep. 2024 Jan 2;25(2):725–44. doi: 10.1038/s44319-023-00035-z (PMC10897193; doi:10.1038/s44319-023-00035-z)
Supplement: Supplementary file 6 — Source Data Fig. 4 [file 44319_2023_35_MOESM6_ESM.zip › Figure 4/4D/numerical data fig4d.xlsx]

## Sheet: Feuil1
	NBS1			MRE11
	par	C10	C102	par	C10	C102
	0	80		0	100	2.77778
	0	100		0	60	0
	0	75		0	75	0
	0	73.3333	40.625	0	75	2.32558
	0	100	50	0	0	0
	0	83.3333	48.4848	0	12.5	0
	0	50	41.3793	0	100	9.09091
	0	100	100	0	100	41.3793
	0	100	57.1429	0	75	8.82353
	0	100	93.75	0	0	27.2727
	0	66.6667	77.7778	0	77.7778	17.3913
	0	100	83.3333	0	83.3333	33.3333
	0	100	72.7273	0	31.5789	32.2581
	0	71.4286	100	0	64.7059	31.25
	0	86.6667	43.75	0	40	20
	0	80	60	0	83.3333	69.7674
	0	100	19.4444	0	40	23.0769
	0	95.4545	41.6667	0	100	0
	0	100	92	0	60	6.45161
	0	91.6667	78.5714	0	100	36.3636
	0	100	56.25	0	63.1579	22.2222
	0	100	25	0	50	0
	0	100	58.3333	0	66.6667	8.57143
	0	100	66.6667	0	80	33.3333
	0	100	57.1429	0		50
	0	90	84.6154	0	60	53.8462
	0	100	80	0	100	19.0476
	0	100	100	0	100	35.7143
	0	100	47.8261	0	100	16.3934
	0	83.3333	68.75	0	75	19.5122
	0	100	100		100	2.94118
	0	100	40		93.75	0
	0	100	63.1579		36.3636	57.1429
	0	85.7143	85.1852		100	70
	0	87.5	50		100	36
		100	45		37.5	13.3333
		83.3333			66.6667	0
		92.3077			100	22.2222
		100			50	0
		80			75	35.7143
		75			100	23.0769
		92.3077			90.9091	0
		100			62.5	10
		100			100	76.1905
		100			100	28.5714
					100	43.75
					100	0
					100	0
					33.3333	0
					100
					80	31.8182
					81.8182	14.2857
					0	37.5
					46.1538	29.1667
					100	7.14286
					100	22.2222
						0
					16.6667	28.5714
					90	0
					75	0
					55.5556	28.5714
					41.6667	13.6364
					50	0
					66.6667	4.54545
					100	0
					100	6.25
					100	0
					0	5
					80	0
					100	22.5
					0	38.8889
					100	7.69231
					100	12.5
					60	4.34783
					100	43.75
					100	8.33333
					100	20
					57.1429	80
					100	31.25
					100	0
					100
					100	60
					75	15.625
					100	45
					83.3333	50
					80	28.5714
					100	58.8235
					100	70
					84.8115	13.3333
					84.1787	0
					83.5194	50
					82.8327	28.5714
						31.25
						25
						16.6667
						40
						80
						11.1111
						37.5
						23.5294
						5.88235
						47.619
						80
						53.8462
						63.6364
						66.6667
						60
						32
						50
						27.7778
						33.3333
						30
						55
						33.3333
						36.8421
						35.7143
						45
						5.26316
						61.5385
						57.1429
						0
						14.2857
						28.5714
						10
						30
						0
						0
						0
						21.0526
						64.7059
						40
						44.4444
						7.14286
