# Supplementary material for: The immediate-early protein 1 of human herpesvirus 6B interacts with NBS1 and inhibits ATM signaling
Source: EMBO Rep. 2024 Jan 2;25(2):725–44. doi: 10.1038/s44319-023-00035-z (PMC10897193; doi:10.1038/s44319-023-00035-z)
Supplement: Supplementary file 6 — Source Data Fig. 4 [file 44319_2023_35_MOESM6_ESM.zip › Figure 4/4F/numerical data fig4f.xlsx]

## Sheet: Feuil1
	% of IE1 foci colocalizing with MRE11
	shNT	shNBS1
	66.6667	9.09091
	73.3333	16.6667
	12.5	22.2222
	25	42.8571
	100	0
	100	3.22581
	0	0
	44.4444	0
	100	25
	57.1429	0
	18.1818	0
	20	0
	17.6471	0
	33.3333	22.2222
	11.7647	23.0769
	7.14286	25
	12.5	0
	37.5	0
	66.6667	16.6667
	25	0
	25	0
	46.875	7.69231
	14.2857	16.6667
	50	20
	0
	30	10
	50	6.25
	57.1429	0
	100	11.7647
	34.4828	0
	28	0
	66.6667	25
	15.3846	22.2222
	13.3333	0
	16.6667	11.1111
	6.25	0
	70	0
	14.2857	0
	0	21.4286
		0
		0
		0
		14.2857
		12.5
		33.3333
		0
		0
		0
		12.5
		0
		11.1111
		16.6667
		0
		0
