# Supplementary material for: The immediate-early protein 1 of human herpesvirus 6B interacts with NBS1 and inhibits ATM signaling
Source: EMBO Rep. 2024 Jan 2;25(2):725–44. doi: 10.1038/s44319-023-00035-z (PMC10897193; doi:10.1038/s44319-023-00035-z)
Supplement: Supplementary file 6 — Source Data Fig. 4 [file 44319_2023_35_MOESM6_ESM.zip › Figure 4/4G/numerical data fig4g.xlsx]

## Sheet: Feuil1
	ratio NBS1 foci intensity over background intensity
	HHV-6B	Mock
	0.708438	0.954585
	0.766606
	0.885983	1.46228
	1.08247
	1.09682	0.855804
	1.11728
	1.11837	1.14
	1.12181
	1.16566	0.509447
	1.16697
	1.16941	0.795254
	1.17593
	1.20277	0.84466
	1.22441
	1.22997	1.04127
	1.23143
	1.23143	1.91667
	1.24335
	1.26947	1.17255
	1.27893
	1.28064	0.592695
	1.29579
	1.30657	0.705069
	1.30891
	1.31136	1.27583
	1.31416
	1.32836	1.54676
	1.33168
	1.36014	0.614983
	1.36232
	1.36842	0.954585
	1.37079
	1.37251	1.46228
	1.37931
	1.41	0.855804
	1.41364
	1.4143	1.14
	1.42523
	1.42623	0.509447
	1.45518
	1.46457	0.795254
	1.4713
	1.52743	0.84466
	1.53513
	1.5541	1.04127
	1.57143
	1.57245	1.91667
	1.58394
	1.59731	1.17255
	1.60757
	1.62357	0.592695
	1.64012
	1.65426	0.705069
	1.66106
	1.66368	1.27583
	1.69048
	1.72358	1.54676
	1.75059
	1.77885	0.614983
	1.79645
	1.81166	1.13376
	1.82105
	1.82321	0.964735
	1.85537
	1.87662	0.974626
	1.91561
	1.94866	1.23893
	1.96085
	2.05442	1.15554
	2.05868
	2.08196	1.30718
	2.115
	2.14722	1.42573
	2.18421
	2.18577	1.02503
	2.25191
	2.25828	1.03216
	2.34821
	2.36725	0.831596
	2.40741
	2.49341	0.936719
	2.5613
	2.60377	1.44311
	2.7093
	2.77232	0.931476
	3.79762
	4.10204	1.20848
	6.72428
	0.851429	1.23663
	0.854167
	0.922894	0.978191
	0.928576
	0.954814	1.07898
	0.954887
	0.973226	0.88643
	0.979021
	1.04587	0.855983
	1.04625
	1.0551	1.30097
	1.06065
	1.07514	1.03884
	1.08772
	1.1016	1.46664
	1.10849
	1.11914	1.25748
	1.12314
	1.12914	0.951671
	1.12919
	1.12919	0.870756
	1.12941
	1.16329	1.23695
	1.17276
	1.19682	1.02002
	1.20658
	1.21348	1.0252
	1.21546
	1.2175	0.853898
	1.22074
	1.23429	0.994371
	1.24337
	1.24517	0.88825
	1.24684
	1.26721	1.02864
	1.26938
	1.29558	0.941527
	1.30233
	1.30359	1.00996
	1.30686
	1.31818	0.932393
	1.32631
	1.35398	0.956215
	1.36207
	1.36488	1.09613
	1.37398
	1.38111	0.959112
	1.3949
	1.39686	0.675699
	1.42106
	1.42624	0.956064
	1.43005
	1.43803	0.996399
	1.44094
	1.44277	0.839459
	1.44483
	1.44762	1.32737
	1.45255
	1.46668	1.0513
	1.46949
	1.4696	0.887476
	1.4812
	1.49411	0.899897
	1.49741
	1.50703	1.17601
	1.50877
	1.51158	1.06956
	1.51268
	1.54591	1.03101
	1.5491
	1.56205	1.47146
	1.57036
	1.60417	0.963647
	1.61647
	1.6171	1.02101
	1.61765
	1.62927	1.10479
	1.62992
	1.63209	0.986223
	1.65254
	1.67748	1.09583
	1.68009
	1.68108	1.05307
	1.68323
	1.68489	0.953608
	1.69524
	1.69622	0.840544
	1.71739
	1.72727	0.96586
	1.74407	0.994792
	1.75414
	1.77617	1.3899
	1.78411
	1.7907	1.08721
	1.81096
	1.85818	1.36206
	1.88
	1.89462	1.34909
	1.90825
	1.90906	1.88008
	1.92052
	1.99271	1.45627
	2.02344
	2.07194	1.80916
	2.07219
	2.09088	1.37913
	2.13274
	2.17143	0.911562
	2.186
	2.24818	1.71507
	2.26042
	2.32806	1.22758
	2.37413
	2.58268	1.48447
	3.22815
		0.852691
		0.63895
		1.04275
		2.22782
		1.2229
		0.901454
		1.09789
		1.28855
		1.06623
		0.885452
		0.789828
		1.04023
		1.08258
		0.984802
		1.00133
		1.24048
		0.95798
		0.80253
		0.926414
		0.860826
		0.800565
		0.693446
		1.07075
		0.978356
		0.997942
		0.850034
		0.929915
		1.05808
		0.805061
		1.24375
		1.09942
		1.09847
		0.770866
		1.10373
		0.95508
		1.12196
		1.3124
		1.11672
		1.28211
		1.60663
		0.923283
		1.32335
		1.01991
		1.12401
		1.09058
		0.922929
		0.856862
		0.884373
		1.31973
		1.03169
		1.06864
		0.951655
		1.25501
		1.44229
		0.980615
		0.736436
		1.37809
		1.10739
		1.0736
		0.903457
		1.09332
		1.00807
		0.863225
		0.963894
		0.914236
		1.09724
		1.12891
		1.34117
		1.37597
		0.985645
		1.1267
		1.43293
		1.24569
		1.04092
		0.680097
		1.32184
		0.902775
		0.798039
		0.878576
		1.05122
		0.745073
		0.99323
		0.834525
		0.977551
		0.84021
		0.974597
		1.00594
		1.10933
		0.940704
		1.10925
		0.656763
		0.919881
		0.842016
		0.812362
		1.00645
