# Supplementary material for: The immediate-early protein 1 of human herpesvirus 6B interacts with NBS1 and inhibits ATM signaling
Source: EMBO Rep. 2024 Jan 2;25(2):725–44. doi: 10.1038/s44319-023-00035-z (PMC10897193; doi:10.1038/s44319-023-00035-z)
Supplement: Supplementary file 7 — Source Data Fig. 5 [file 44319_2023_35_MOESM7_ESM.zip]

Archive with 42 entries (34 files):
- Figure 5/
- __MACOSX/._Figure 5
- Figure 5/5G/
- __MACOSX/Figure 5/._5G
- Figure 5/5F/
- __MACOSX/Figure 5/._5F
- Figure 5/5H/
- __MACOSX/Figure 5/._5H
- Figure 5/.DS_Store
- __MACOSX/Figure 5/._.DS_Store
- Figure 5/5C/
- __MACOSX/Figure 5/._5C
- Figure 5/5D/
- __MACOSX/Figure 5/._5D
- Figure 5/5E/
- __MACOSX/Figure 5/._5E
- Figure 5/5B/
- __MACOSX/Figure 5/._5B
- Figure 5/5G/image data_IE1 siNBS1.czi
- __MACOSX/Figure 5/5G/._image data_IE1 siNBS1.czi
- Figure 5/5G/image data_IE1 siCTRL.czi
- __MACOSX/Figure 5/5G/._image data_IE1 siCTRL.czi
- Figure 5/5G/image data_EV siCTRL.czi
- __MACOSX/Figure 5/5G/._image data_EV siCTRL.czi
- Figure 5/5F/image data_3xFlagEV--.czi
- __MACOSX/Figure 5/5F/._image data_3xFlagEV--.czi
- Figure 5/5F/image data_3xFlagIE1.czi
- __MACOSX/Figure 5/5F/._image data_3xFlagIE1.czi
- Figure 5/5H/numerical data fig5h.xlsx
- __MACOSX/Figure 5/5H/._numerical data fig5h.xlsx
- Figure 5/5C/image data_IE1B.lsm
- __MACOSX/Figure 5/5C/._image data_IE1B.lsm
- Figure 5/5C/image data_--mCherry LacR.lsm
- __MACOSX/Figure 5/5C/._image data_--mCherry LacR.lsm
- Figure 5/5C/image data_FOK1.lsm
- __MACOSX/Figure 5/5C/._image data_FOK1.lsm
- Figure 5/5D/numerical data fig5d.xlsx
- __MACOSX/Figure 5/5D/._numerical data fig5d.xlsx
- Figure 5/5E/numerical data fig5e.xlsx
- __MACOSX/Figure 5/5E/._numerical data fig5e.xlsx
- Figure 5/5B/numerical data fig5b.xlsx
- __MACOSX/Figure 5/5B/._numerical data fig5b.xlsx
