# Supplementary material for: The immediate-early protein 1 of human herpesvirus 6B interacts with NBS1 and inhibits ATM signaling
Source: EMBO Rep. 2024 Jan 2;25(2):725–44. doi: 10.1038/s44319-023-00035-z (PMC10897193; doi:10.1038/s44319-023-00035-z)
Supplement: Supplementary file 7 — Source Data Fig. 5 [file 44319_2023_35_MOESM7_ESM.zip › Figure 5/5H/numerical data fig5h.xlsx]

## Sheet: Feuil1
% of mcherry-lacR-FOK1 foci colocalizing with IE1
		EV/Flag	IE1 + siCTRL	IE1 + siNBS1
	N1	0	66	37
	N2	0	47	27
	N3	0	77	40
