# Supplementary material for: The immediate-early protein 1 of human herpesvirus 6B interacts with NBS1 and inhibits ATM signaling
Source: EMBO Rep. 2024 Jan 2;25(2):725–44. doi: 10.1038/s44319-023-00035-z (PMC10897193; doi:10.1038/s44319-023-00035-z)
Supplement: Supplementary file 7 — Source Data Fig. 5 [file 44319_2023_35_MOESM7_ESM.zip › Figure 5/5D/numerical data fig5d.xlsx]

## Sheet: Feuil1
% of mCherry foci colocalizing with gH2AX
		EV			IE1
		LacR	WT	dATM	LacR	WT	dATM
	N1	17.3913	50	20	7.40741	0	4.34783
	N2	20.6897	41.6667	3.7037	0	0	0
	N3	19.2308	46.1538	16.6667	0	4.16667	8
