# Supplementary material for: The immediate-early protein 1 of human herpesvirus 6B interacts with NBS1 and inhibits ATM signaling
Source: EMBO Rep. 2024 Jan 2;25(2):725–44. doi: 10.1038/s44319-023-00035-z (PMC10897193; doi:10.1038/s44319-023-00035-z)
Supplement: Supplementary file 7 — Source Data Fig. 5 [file 44319_2023_35_MOESM7_ESM.zip › Figure 5/5E/numerical data fig5e.xlsx]

## Sheet: Feuil1
% of mcherry foci colocalizing with pATM
		3Xflag		3Xflag-IE1
		--	NBS1	--	NBS1
	N1	4	82	3	21
	N2	10	83	10	19
	N3	11	76	4	8
