# Supplementary material for: The immediate-early protein 1 of human herpesvirus 6B interacts with NBS1 and inhibits ATM signaling
Source: EMBO Rep. 2024 Jan 2;25(2):725–44. doi: 10.1038/s44319-023-00035-z (PMC10897193; doi:10.1038/s44319-023-00035-z)
Supplement: Supplementary file 7 — Source Data Fig. 5 [file 44319_2023_35_MOESM7_ESM.zip › Figure 5/5B/numerical data fig5b.xlsx]

## Sheet: Feuil1
% of mCherry foci colocalysing with the indicated protein.
		FOK1						mCherry-LacR empty vector						mCherry-LacR-IE1
		ATM	pATM	g-H2AX	RAD50	NBS1	MRE11	ATM	pATM	g-H2AX	RAD50	NBS1	MRE11	ATM	pATM	g-H2AX	RAD50	NBS1	MRE11
	N1	49.6855	96	99	88.0817	98	96	1.29032	6	11	6.31457	17	10	4.83871	24	11	16.6787	87	20
	N2	66.91	90	99	79.339	98	97	4.28	5	12	6.90476	17	13	20.33	12	14	5.83069	85	21
	N3	52	88	100	74.0683	98	96	4	2	17	1.11111	12	9	6.37255	9	16	3.57143	86	20
