# Supplementary material for: The immediate-early protein 1 of human herpesvirus 6B interacts with NBS1 and inhibits ATM signaling
Source: EMBO Rep. 2024 Jan 2;25(2):725–44. doi: 10.1038/s44319-023-00035-z (PMC10897193; doi:10.1038/s44319-023-00035-z)
Supplement: Supplementary file 8 — Source Data Fig. 6 [file 44319_2023_35_MOESM8_ESM.zip]

Archive with 24 entries (19 files):
- Figure 6/
- __MACOSX/._Figure 6
- Figure 6/6F/
- __MACOSX/Figure 6/._6F
- Figure 6/.DS_Store
- __MACOSX/Figure 6/._.DS_Store
- Figure 6/6B/
- __MACOSX/Figure 6/._6B
- Figure 6/6E/
- __MACOSX/Figure 6/._6E
- Figure 6/6C/
- __MACOSX/Figure 6/._6C
- Figure 6/6F/image data_mCherry-LacR-NBS1 B2.czi
- __MACOSX/Figure 6/6F/._image data_mCherry-LacR-NBS1 B2.czi
- Figure 6/6F/image data_mCherry-LacR-NBS1 deltaB2.czi
- __MACOSX/Figure 6/6F/._image data_mCherry-LacR-NBS1 deltaB2.czi
- Figure 6/6B/numerical data fig6b.xlsx
- __MACOSX/Figure 6/6B/._numerical data fig6b.xlsx
- Figure 6/6E/numerical data fig6e.xlsx
- __MACOSX/Figure 6/6E/._numerical data fig6e.xlsx
- Figure 6/6C/image data_mcherry-LacR-IE1-1-540.czi
- __MACOSX/Figure 6/6C/._image data_mcherry-LacR-IE1-1-540.czi
- Figure 6/6C/image data_mCherry-LacR-IE1-1-1078.czi
- __MACOSX/Figure 6/6C/._image data_mCherry-LacR-IE1-1-1078.czi
