# Supplementary material for: The immediate-early protein 1 of human herpesvirus 6B interacts with NBS1 and inhibits ATM signaling
Source: EMBO Rep. 2024 Jan 2;25(2):725–44. doi: 10.1038/s44319-023-00035-z (PMC10897193; doi:10.1038/s44319-023-00035-z)
Supplement: Supplementary file 8 — Source Data Fig. 6 [file 44319_2023_35_MOESM8_ESM.zip › Figure 6/6B/numerical data fig6b.xlsx]

## Sheet: Feuil1
	% of mCherry foci colocalizing with NBS1
		--	FL	1-540	1-809	541-809	541-1078	810-1078
	N1		82	91	82	24	24	21
	N2		79	73	54	12	18	19
	N3		70	71	66	3	13	28
	N4	21	85	80	78	19	52
	N5	24	86	83	90	28	37
	N6	30	87	88	80	26	56
