# Supplementary material for: The immediate-early protein 1 of human herpesvirus 6B interacts with NBS1 and inhibits ATM signaling
Source: EMBO Rep. 2024 Jan 2;25(2):725–44. doi: 10.1038/s44319-023-00035-z (PMC10897193; doi:10.1038/s44319-023-00035-z)
Supplement: Supplementary file 8 — Source Data Fig. 6 [file 44319_2023_35_MOESM8_ESM.zip › Figure 6/6E/numerical data fig6e.xlsx]

## Sheet: Feuil1
	% of mCherry foci colocalizing with IE1
	--	WT	dA	dA/M	dA/M/L	dF/B1	dF/B1/B2	dB2	B2
N1	12.5	81.8182	60.8696	80.7692	44.4444	77.2727	0
N2	15.3846	82.1429	95.8333	72	57.6923	60.8696	39.1304
N3	12	80.9524	92.3077	78.5714	63.3333	93.3333	35.7143
N4	14	73						40	73
N5	22	75						28	80
N6	17	80						16	72
N7	16	80						26	64
N8		92							84
N9		89							88
N10									84
