# Supplementary material for: The immediate-early protein 1 of human herpesvirus 6B interacts with NBS1 and inhibits ATM signaling
Source: EMBO Rep. 2024 Jan 2;25(2):725–44. doi: 10.1038/s44319-023-00035-z (PMC10897193; doi:10.1038/s44319-023-00035-z)
Supplement: Supplementary file 9 — Source Data Fig. 7 [file 44319_2023_35_MOESM9_ESM.zip]

Archive with 36 entries (30 files):
- Figure 7/
- __MACOSX/._Figure 7
- Figure 7/.DS_Store
- __MACOSX/Figure 7/._.DS_Store
- Figure 7/7D/
- __MACOSX/Figure 7/._7D
- Figure 7/7C/
- __MACOSX/Figure 7/._7C
- Figure 7/7B/
- __MACOSX/Figure 7/._7B
- Figure 7/7E/
- __MACOSX/Figure 7/._7E
- Figure 7/7F/
- __MACOSX/Figure 7/._7F
- Figure 7/7D/numerical data fig7d.xlsx
- __MACOSX/Figure 7/7D/._numerical data fig7d.xlsx
- Figure 7/7C/image data_mCherry-LacR-IE1 810-1078.czi
- __MACOSX/Figure 7/7C/._image data_mCherry-LacR-IE1 810-1078.czi
- Figure 7/7C/image data_mCherry-LacR-IE1 1-1078.czi
- __MACOSX/Figure 7/7C/._image data_mCherry-LacR-IE1 1-1078.czi
- Figure 7/7B/numerical data fig7b.xlsx
- __MACOSX/Figure 7/7B/._numerical data fig7b.xlsx
- Figure 7/7E/image data_anti-yH2AX fig7E.jpg
- __MACOSX/Figure 7/7E/._image data_anti-yH2AX fig7E.jpg
- Figure 7/7E/image data_anti-pATM fig7E.jpg
- __MACOSX/Figure 7/7E/._image data_anti-pATM fig7E.jpg
- Figure 7/7E/image data_anti-ATM and anti-H3 fig7E.jpg
- __MACOSX/Figure 7/7E/._image data_anti-ATM and anti-H3 fig7E.jpg
- Figure 7/7F/image data_anti-GST fig7F.tif
- __MACOSX/Figure 7/7F/._image data_anti-GST fig7F.tif
- Figure 7/7F/image data_anti-pATM Fig7F.tif
- __MACOSX/Figure 7/7F/._image data_anti-pATM Fig7F.tif
- Figure 7/7F/image data_anti-ATM fig7F.tif
- __MACOSX/Figure 7/7F/._image data_anti-ATM fig7F.tif
- Figure 7/7F/image data_anti-H3 and anti-gH2AX fig7F.tif
- __MACOSX/Figure 7/7F/._image data_anti-H3 and anti-gH2AX fig7F.tif
