# Supplementary material for: The immediate-early protein 1 of human herpesvirus 6B interacts with NBS1 and inhibits ATM signaling
Source: EMBO Rep. 2024 Jan 2;25(2):725–44. doi: 10.1038/s44319-023-00035-z (PMC10897193; doi:10.1038/s44319-023-00035-z)
Supplement: Supplementary file 9 — Source Data Fig. 7 [file 44319_2023_35_MOESM9_ESM.zip › Figure 7/7D/numerical data fig7d.xlsx]

## Sheet: Feuil1
normalized recrutment of gH2AX at mCherry-LacR-NBS1
		Flag
		EV	IE1 1-1078	IE1 1-809
	N1	100	19.6023	79.5455
	N2	100	21.25	58.5
	N3	100	6.78477	72.484
