# Supplementary material for: The immediate-early protein 1 of human herpesvirus 6B interacts with NBS1 and inhibits ATM signaling
Source: EMBO Rep. 2024 Jan 2;25(2):725–44. doi: 10.1038/s44319-023-00035-z (PMC10897193; doi:10.1038/s44319-023-00035-z)
Supplement: Supplementary file 9 — Source Data Fig. 7 [file 44319_2023_35_MOESM9_ESM.zip › Figure 7/7B/numerical data fig7b.xlsx]

## Sheet: Feuil1
% of cells with more than 10 gH2AX foci
			mCherry-LacR	mCherry-LacR-IE1
		UT	--	1-1078	1-809	1-540	541-809	541-1078	810-1078
	N1	90	90	24		88			30
	N2	100	100	29		87			30
	N3	100	100	27		90			22
	N4	100	98	30	94	87	94	47
	N5	100	90	36	91	94	94	35
	N6	98	95	33	98	95	97	43
