# Supplementary material for: The immediate-early protein 1 of human herpesvirus 6B interacts with NBS1 and inhibits ATM signaling
Source: EMBO Rep. 2024 Jan 2;25(2):725–44. doi: 10.1038/s44319-023-00035-z (PMC10897193; doi:10.1038/s44319-023-00035-z)
Supplement: Supplementary file 10 — Source Data Fig. 8 [file 44319_2023_35_MOESM10_ESM.zip]

Archive with 12 entries (9 files):
- Figure 8/
- __MACOSX/._Figure 8
- Figure 8/.DS_Store
- __MACOSX/Figure 8/._.DS_Store
- Figure 8/8C/
- __MACOSX/Figure 8/._8C
- Figure 8/8B/
- __MACOSX/Figure 8/._8B
- Figure 8/8C/numerical data fig8c.xlsx
- __MACOSX/Figure 8/8C/._numerical data fig8c.xlsx
- Figure 8/8B/numerical data fig8b.xlsx
- __MACOSX/Figure 8/8B/._numerical data fig8b.xlsx
