# Supplementary material for: The immediate-early protein 1 of human herpesvirus 6B interacts with NBS1 and inhibits ATM signaling
Source: EMBO Rep. 2024 Jan 2;25(2):725–44. doi: 10.1038/s44319-023-00035-z (PMC10897193; doi:10.1038/s44319-023-00035-z)
Supplement: Supplementary file 10 — Source Data Fig. 8 [file 44319_2023_35_MOESM10_ESM.zip › Figure 8/8C/numerical data fig8c.xlsx]

## Sheet: Feuil1
	Cell viability assay normalyzed to shCTRL
	shCTRL	shNBS1
	1	0.6475
	1	0.7676
