# Supplementary material for: The immediate-early protein 1 of human herpesvirus 6B interacts with NBS1 and inhibits ATM signaling
Source: EMBO Rep. 2024 Jan 2;25(2):725–44. doi: 10.1038/s44319-023-00035-z (PMC10897193; doi:10.1038/s44319-023-00035-z)
Supplement: Supplementary file 10 — Source Data Fig. 8 [file 44319_2023_35_MOESM10_ESM.zip › Figure 8/8B/numerical data fig8b.xlsx]

## Sheet: Feuil1
	number of HHV-6B copies/MOLT-3 cells
		shCTRL			shNBS1
	0	0	0	0	0.15	0
	24	165.97	153.65	107.34	176.05	139.88
	48	373.21	337.41	185.17	526.37	396.38
	72	357.27	303.53	183.8	551.57	391.32
